# Supplementary material for: Study on the influence of traveling wave effect on Γ-type combined structure using equivalent simplified model
Source: PLoS One. 2023 Aug 1;18(8):e0289471. doi: 10.1371/journal.pone.0289471 (PMC10393164; doi:10.1371/journal.pone.0289471)
Supplement: S1 Data — (XLSX) [file pone.0289471.s001.xlsx]

## Sheet: Sheet1
Variation with time difference	Time difference(s)	Maximum shear force of vertical part(kN)	Maximum axial force of horizontal partt(kN)	Maximum bending moment of vertical part(kN·m)	Maximum bending moment of horizontal part(kN·m)
Traveling wave effect	0.141	1175	3364	30121	14391
	0.177	1158	3286	30870	14888
	0.236	1134	3111	31106	15998
	0.283	1148	3006	33389	19149
	0.354	1360	2811	40275	26266
	0.471	1475	2879	52779	34986
	0.707	1634	3293	63078	44541
Uniform excitation	0.141	1238	3157	26273	12443
	0.177	1238	3157	26273	12443
	0.236	1238	3157	26273	12443
	0.283	1238	3157	26273	12443
	0.354	1238	3157	26273	12443
	0.471	1238	3157	26273	12443
	0.707	1238	3157	26273	12443
Variation with mass ratio	Mass ratio	Maximum shear force of vertical part(kN)	Maximum axial force of horizontal partt(kN)	Maximum bending moment of vertical part(kN·m)	Maximum bending moment of horizontal part(kN·m)
Traveling wave effect	0.4	1616	1654	57580	33991
	0.6	1584	2087	56745	34409
	0.8	1543	2493	55648	35462
	1	1503	2950	55532	36468
	1.2	1480	3322	54195	37148
	1.4	1463	3681	53612	37457
Uniform excitation	0.4	1342	1861	28482	11120
	0.6	1324	2314	28211	11027
	0.8	1288	2741	27485	11485
	1	1238	3157	26273	12443
	1.2	1189	3572	24974	13244
	1.4	1152	3986	23883	13913
Variation with stiffness ratio	Stiffness ratio	Maximum shear force of vertical part(kN)	Maximum axial force of horizontal partt(kN)	Maximum bending moment of vertical part(kN·m)	Maximum bending moment of horizontal part(kN·m)
Traveling wave effect	0.4	1344	2513	48647	21853
	0.6	1390	2703	52486	28420
	0.8	1440	2847	54478	33155
	1	1503	2950	55532	36468
	1.2	1568	3081	58023	39055
	1.4	1627	3158	59558	41381
Uniform excitation	0.4	1115	2815	23399	10150
	0.6	1139	2945	23992	11417
	0.8	1189	3056	24813	11962
	1	1238	3157	26273	12443
	1.2	1275	3249	26323	12947
	1.4	1303	3331	26994	13498
